# Supplementary material for: A comparative study of feature selection and feature extraction methods for financial distress identification
Source: PeerJ Comput Sci. 2024 Apr 30;10:e1956. doi: 10.7717/peerj-cs.1956 (PMC11157601; doi:10.7717/peerj-cs.1956)
Supplement: Supplemental Information 1 — Code files in R programming language. [file peerj-cs-10-1956-s001.zip]

Archive with 85 entries (85 files):
- R Kodai/01_02_PCA_ALL.R
- R Kodai/01_03_T_sne.R
- R Kodai/01_05_MDS.R
- R Kodai/01_06_PCA_NUM_FACT.R
- R Kodai/01_08_FAMD.R
- R Kodai/01_09_VAR_IMPORT atrinkimas.R
- R Kodai/01_10_Auto_keras.R
- R Kodai/01_10_autoencoder.R
- R Kodai/01_10_VAR_Import.R
- R Kodai/01_11_LASSO_LG.R
- R Kodai/01_12_results.R
- R Kodai/01_12_VAR_IMPORT_LESS.R
- R Kodai/01_13_autoencoder_keras.R
- R Kodai/01_14_RF15.R
- R Kodai/01_15  autoencoder64 model.R
- R Kodai/01_16 auto100.R
- R Kodai/01_16_XGB30.R
- R Kodai/01_16_XGB50.R
- R Kodai/01_17_xgb15.R
- R Kodai/01_20 ChD.R
- R Kodai/01_20 Corr.R
- R Kodai/01_20_kruskal LG.R
- R Kodai/01_20_PCA LG.R
- R Kodai/01_21 RF50.R
- R Kodai/01_21 RFA100.R
- R Kodai/01_21 RFA30.R
- R Kodai/01_21 RFA50.R
- R Kodai/01_23 LASSO 15.R
- R Kodai/01_23 LASSO 30.R
- R Kodai/01_23 LASSO 50.R
- R Kodai/01_25_Kruskal_15.R
- R Kodai/01_25_Kruskal_30.R
- R Kodai/01_25_Kruskal_50.R
- R Kodai/01_28 Auto dalimis modeliai.R
- R Kodai/01_28_auto dalimis.R
- R Kodai/01_28_II auto dalimis.R
- R Kodai/02_02_Chohens_D.R
- R Kodai/02_02_ChohensD_15.R
- R Kodai/02_02_ChohensD_30.R
- R Kodai/02_04_Chohens_100.R
- R Kodai/02_04_cor_15.R
- R Kodai/02_04_Corr_30.R
- R Kodai/02_04_CORR50.R
- R Kodai/02_06_FAMD 50.R
- R Kodai/02_06_PCA_30.R
- R Kodai/02_06_PCA_50.R
- R Kodai/02_06_PCA15.R
- R Kodai/02_07_FAMD 15.R
- R Kodai/02_07_FAMD30.R
- R Kodai/02_08_PCA_dalimis.R
- R Kodai/02_08_PCA_dalimis2.R
- R Kodai/02_08_PCA_modeliai_dalimis.R
- R Kodai/02_08_PCA_modeliai_dalimis2.R
- R Kodai/02_10_varimport100.R
- R Kodai/02_10_varimport15.R
- R Kodai/02_10_varimport30.R
- R Kodai/02_10_varimport50.R
- R Kodai/04_03 Atributu vizualizavimas.R
- R Kodai/11_19_II atributu atrinkimas naudojami.R
- R Kodai/11_30_H2O.R
- R Kodai/12_09 two rows.R
- R Kodai/12_12 smotenc.R
- R Kodai/12_13_koreliacijos_modeliai.R
- R Kodai/12_13_unsupervised.R
- R Kodai/12_16_chD_modeliai.R
- R Kodai/12_17_kruskal.R
- R Kodai/12_19 V atributu atrinkimas LDA PCA.R
- R Kodai/12_19_RF.R
- R Kodai/12_21_XGB.R
- R Kodai/12_22 LASSO.R
- R Kodai/12_23 LDA.R
- R Kodai/2023 01 19  LG RF.R
- R Kodai/2023 01 19 LG XGB.R
- R Kodai/ada svm.R
- R Kodai/autoencoder modeliai.R
- R Kodai/I attribute selection2.R
- R Kodai/II strategija atrinkimo.R
- R Kodai/III atributu atrinkimas.R
- R Kodai/IV atributu atrinkimas.R
- R Kodai/Kmeans IF for extraction.R
- R Kodai/kmeans.R
- R Kodai/KW LG ciklas.R
- R Kodai/LG_COR.R
- R Kodai/LG_COR_CATBOOST.R
- R Kodai/LG_COR2.R
