# Supplementary material for: A comparative study of feature selection and feature extraction methods for financial distress identification
Source: PeerJ Comput Sci. 2024 Apr 30;10:e1956. doi: 10.7717/peerj-cs.1956 (PMC11157601; doi:10.7717/peerj-cs.1956)
Supplement: Supplemental Information 1 — Code files in R programming language. [file peerj-cs-10-1956-s001.zip › R Kodai/01_05_MDS.R]

load("C:/Users/Dovile/Desktop/Disertacija/DATA 22_08/AAA_R_DATA/2022 12 19 VI Attribute selection strategy MDS/.RData")
setwd('C:/Users/Dovile/Desktop/Disertacija/DATA 22_08/AAA_R_DATA/2022 12 19 VI Attribute selection strategy MDS')

library(stats)
d <- dist(train_data_num[,-1]) 
mds_clasical <- cmdscale(d,eig=TRUE, k=2)


#PER DAUG NESUKURIA
library(dplyr)
Train_Scaled2 <- train_data_num %>%
  select(-TARGET) %>%
  as.matrix()

Test_Scaled2 <- test_data_num %>%
  select(-TARGET) %>%
  as.matrix()

#install.packages('BiocManager')
#BiocManager::install("Biobase")
library('Biobase')
library(NMF)
nmf_basic<-nmf(Train_Scaled2, 3)
nmf_basicII_100<-nmf(Train_Scaled2, 100)

nmf_test<-predict(nmf_basic, newdata=Test_Scaled2)


library('fastTopics')
nmf_test <- fit_poisson_nmf(nmf_basic, fit0 = Test_Scaled2)


#https://blog.acolyer.org/2019/02/18/the-why-and-how-of-nonnegative-matrix-factorization/

###100
#https://stephenslab.github.io/fastTopics/reference/predict.html
#install.packages('NMFN')
library(NMFN)
nmf_basic100<-nnmf(Train_Scaled2, 100)

nmf_test<-stats::predict(nmf_basic100, newdata=test_data_num[,-c(1)])
library(caret)
nmf_test<-caret::predict(nmf_basic100, newdata=Test_Scaled2)

#dare 1000 operaciju 2 dienas
