# Supplementary material for: A comparative study of feature selection and feature extraction methods for financial distress identification
Source: PeerJ Comput Sci. 2024 Apr 30;10:e1956. doi: 10.7717/peerj-cs.1956 (PMC11157601; doi:10.7717/peerj-cs.1956)
Supplement: Supplemental Information 1 — Code files in R programming language. [file peerj-cs-10-1956-s001.zip › R Kodai/01_12_results.R]

#Palyginimo_COR<-Palyginimo[,]
Palyginimo_COR$Feature_Selection<-'Correlation'
#Predicted_values_COR<-Predicted_values[,]
names(Predicted_values_COR)<-paste('COR',names(Predicted_values_COR), sep = "_")
names(Predicted_values_COR)

names(Predicted_values_COR)<-substr(names(Predicted_values_COR), 5,1000000)
names(Predicted_values_COR)<-paste('COR//100',names(Predicted_values_COR), sep = "...")


#Palyginimo_ChD<-Palyginimo[,]
Palyginimo_ChD$Feature_Selection<-'Cohen_d'
#Predicted_values_ChD<-Predicted_values[,]
names(Predicted_values_ChD)<-paste('ChD',names(Predicted_values_ChD), sep = "_")
#Palyginimo_Kruskal<-Palyginimo[,]
Palyginimo_Kruskal$Feature_Selection<-'Kruskal'
#Predicted_values_Kruskal<-Predicted_values[,]
names(Predicted_values_Kruskal)<-paste('Kruskal',names(Predicted_values_Kruskal), sep = "_")
#Palyginimo_RF<-Palyginimo[,]
Palyginimo_RF$Feature_Selection<-'RF'
#Predicted_values_RF<-Predicted_values[,]
names(Predicted_values_RF)<-paste('RF',names(Predicted_values_RF), sep = "_")
#Palyginimo_XGB<-Palyginimo[,]
Palyginimo_XGB$Feature_Selection<-'XGB'
#Predicted_values_XGB<-Predicted_values[,]
names(Predicted_values_XGB)<-paste('XGB',names(Predicted_values_XGB), sep = "_")

#Palyginimo_LASSO<-Palyginimo[,]
Palyginimo_LASSO$Feature_Selection<-'LASSO'
#Predicted_values_LASSO<-Predicted_values[,]
names(Predicted_values_LASSO)<-paste('LASSO',names(Predicted_values_LASSO), sep = "_")

#Palyginimo_LDA<-Palyginimo[,]
Palyginimo_LDA$Feature_Selection<-'LDA'
#Predicted_values_LDA<-Predicted_values[,]
names(Predicted_values_LDA)<-paste('LDA',names(Predicted_values_LDA), sep = "_")
#Palyginimo_PCA_ALL<-Palyginimo[,]
Palyginimo_PCA_ALL$Feature_Selection<-'PCA_ALL'
#Predicted_values_PCA_ALL<-Predicted_values[,]
names(Predicted_values_PCA_ALL)<-paste('PCA_ALL',names(Predicted_values_PCA_ALL), sep = "_")
#Palyginimo_PCA_FACT<-Palyginimo[,]
Palyginimo_PCA_FACT$Feature_Selection<-'PCA_FACT'
#Predicted_values_PCA_FACT<-Predicted_values[,]
names(Predicted_values_PCA_FACT)<-paste('PCA_FACT',names(Predicted_values_PCA_FACT), sep = "_")
#Palyginimo_FAMD<-Palyginimo[,]
Palyginimo_FAMD$Feature_Selection<-'FAMD'
#Predicted_values_FAMD<-Predicted_values[,]
names(Predicted_values_FAMD)<-paste('FAMD',names(Predicted_values_FAMD), sep = "_")
#Palyginimo_VARIMPORT_ALL<-Palyginimo[,]
Palyginimo_VARIMPORT_ALL$Feature_Selection<-'Voted importance'
#Predicted_values_VARIMPORT_ALL<-Predicted_values[,]
names(Predicted_values_VARIMPORT_ALL)<-paste('VARIMPORT_ALL',names(Predicted_values_VARIMPORT_ALL), sep = "_")
#Palyginimo_VARIMPORT_OF<-Palyginimo[,]
Palyginimo_VARIMPORT_OF$Feature_Selection<-'Overlapping features'
#Predicted_values_VARIMPORT_OF<-Predicted_values[,]
names(Predicted_values_VARIMPORT_OF)<-paste('VARIMPORT_OF',names(Predicted_values_VARIMPORT_OF), sep = "_")
#Palyginimo_RF50<-Palyginimo[,]
Palyginimo_RF50$Feature_Selection<-'RF50'
#Predicted_values_RF50<-Predicted_values[,]
names(Predicted_values_RF50)<-paste('RF50',names(Predicted_values_RF50), sep = "_")
Palyginimo_auto64<-Palyginimo[,]
Palyginimo_auto64$Feature_Selection<-'Autoencoder_64'
Predicted_values_auto64<-Predicted_values[,]
names(Predicted_values_auto64)<-paste('Auto64',names(Predicted_values_auto64), sep = "_")
#Palyginimo_RF30<-Palyginimo[,]
Palyginimo_RF30$Feature_Selection<-'RF30'
#Predicted_values_RF30<-Predicted_values[,]
names(Predicted_values_RF30)<-paste('RF30',names(Predicted_values_RF30), sep = "_")
#Palyginimo_auto32<-Palyginimo[,]
Palyginimo_auto32$Feature_Selection<-'Autoencoder_32'
#Predicted_values_auto32<-Predicted_values[,]
names(Predicted_values_auto32)<-paste('Auto32',names(Predicted_values_auto32), sep = "_")
#Palyginimo_RF15<-Palyginimo[,]
Palyginimo_RF15$Feature_Selection<-'RF15'
#Predicted_values_RF15<-Predicted_values[,]
names(Predicted_values_RF15)<-paste('RF15',names(Predicted_values_RF15), sep = "_")
#Palyginimo_XGB50<-Palyginimo[,]
Palyginimo_XGB50$Feature_Selection<-'XGB50'
#Predicted_values_XGB50<-Predicted_values[,]
names(Predicted_values_XGB50)<-paste('XGB50',names(Predicted_values_XGB50), sep = "_")
#Palyginimo_XGB30<-Palyginimo[,]
Palyginimo_XGB30$Feature_Selection<-'XGB30'
#Predicted_values_XGB30<-Predicted_values[,]
names(Predicted_values_XGB30)<-paste('XGB30',names(Predicted_values_XGB30), sep = "_")

#Palyginimo_XGB15<-Palyginimo[,]
Palyginimo_XGB15$Feature_Selection<-'XGB15'
#Predicted_values_XGB15<-Predicted_values[,]
names(Predicted_values_XGB15)<-paste('XGB15',names(Predicted_values_XGB15), sep = "_")

#Palyginimo_auto64_III<-Palyginimo[,]
Palyginimo_auto64_III$Feature_Selection<-'Autoencoder_64_III'
#Predicted_values_auto64_III<-Predicted_values[,]
names(Predicted_values_auto64_III)<-paste('Auto64_III',names(Predicted_values_auto64_III), sep = "_") 

#Palyginimo_RF_A_15<-Palyginimo[,]
Palyginimo_RF_A_15$Feature_Selection<-'RF_A_15'
#Predicted_values_RF_A_15<-Predicted_values[,]
names(Predicted_values_RF_A_15)<-paste('RF_A_15',names(Predicted_values_RF_A_15), sep = "_")

#Palyginimo_RF_A_30<-Palyginimo[,]
Palyginimo_RF_A_30$Feature_Selection<-'RF_A_30'
#Predicted_values_RF_A_30<-Predicted_values[,]
names(Predicted_values_RF_A_30)<-paste('RF_A_30',names(Predicted_values_RF_A_30), sep = "_")

#Palyginimo_RF_A_50<-Palyginimo[,]
Palyginimo_RF_A_50$Feature_Selection<-'RF_A_50'
#Predicted_values_RF_A_50<-Predicted_values[,]
names(Predicted_values_RF_A_50)<-paste('RF_A_50',names(Predicted_values_RF_A_50), sep = "_")

#Palyginimo_RF_A_100<-Palyginimo[,]
Palyginimo_RF_A_100$Feature_Selection<-'RF_A_100'
#Predicted_values_RF_A_100<-Predicted_values[,]
names(Predicted_values_RF_A_100)<-paste('RF_A_100',names(Predicted_values_RF_A_100), sep = "_")

#Palyginimo_LASSO_15<-Palyginimo[,]
Palyginimo_LASSO_15$Feature_Selection<-'LASSO_15'
#Predicted_values_LASSO_15<-Predicted_values[,]
names(Predicted_values_LASSO_15)<-paste('LASSO_15',names(Predicted_values_LASSO_15), sep = "_")

#Palyginimo_LASSO_30<-Palyginimo[,]
Palyginimo_LASSO_30$Feature_Selection<-'LASSO_30'
#Predicted_values_LASSO_30<-Predicted_values[,]
names(Predicted_values_LASSO_30)<-paste('LASSO_30',names(Predicted_values_LASSO_30), sep = "_")

Palyginimo_LASSO_50<-Palyginimo[,]
Palyginimo_LASSO_50$Feature_Selection<-'LASSO_50'
Predicted_values_LASSO_50<-Predicted_values[,]
names(Predicted_values_LASSO_50)<-paste('LASSO_50',names(Predicted_values_LASSO_50), sep = "_")


#############################
#RESULTS
#############################
Results<-rbind(Palyginimo_COR,Palyginimo_ChD)
Results<-rbind(Results,Palyginimo_Kruskal)
Results<-rbind(Results,Palyginimo_RF)
Results<-rbind(Results,Palyginimo_XGB)
Results<-rbind(Results,Palyginimo_LASSO)
Results<-rbind(Results,Palyginimo_LDA)
Results<-rbind(Results,Palyginimo_PCA_ALL)
Results<-rbind(Results,Palyginimo_PCA_FACT)
Results<-rbind(Results,Palyginimo_FAMD)
Results<-rbind(Results,Palyginimo_VARIMPORT_ALL)
Results<-rbind(Results,Palyginimo_VARIMPORT_OF)
Results<-rbind(Results,Palyginimo_RF50)
Results<-rbind(Results,Palyginimo_RF30)
Results<-rbind(Results,Palyginimo_RF15)
Results<-rbind(Results,Palyginimo_auto64)
Results<-rbind(Results,Palyginimo_auto32)
Results<-rbind(Results,Palyginimo_XGB50)
Results<-rbind(Results,Palyginimo_XGB30)
Results<-rbind(Results,Palyginimo_XGB15)
Results<-rbind(Results,Palyginimo_auto64_III)
Results<-rbind(Results,Palyginimo_RF_A_15)
Results<-rbind(Results,Palyginimo_RF_A_30)
Results<-rbind(Results,Palyginimo_RF_A_50)
Results<-rbind(Results,Palyginimo_RF_A_100)
Results<-rbind(Results,Palyginimo_LASSO_15)
Results<-rbind(Results,Palyginimo_LASSO_30)
Results<-rbind(Results,Palyginimo_LASSO_50)
setwd("C:/Users/Dovile/Desktop/Disertacija/DATA 22_08/AAA_R_DATA/2023 01 12 Rezultatai")

write.csv(Results, 'C:/Users/Dovile/Desktop/rezultatai.csv')


Results_values<-cbind(Predicted_values_COR,Predicted_values_ChD[,-c(1)])
names(Results_values)[1]<-"Real_target"
Results_values<-cbind(Results_values,Predicted_values_Kruskal[,-c(1)])
Results_values<-cbind(Results_values,Predicted_values_RF[,-c(1)])
Results_values<-cbind(Results_values,Predicted_values_XGB[,-c(1)])
Results_values<-cbind(Results_values,Predicted_values_LASSO[,-c(1)])
Results_values<-cbind(Results_values,Predicted_values_LDA[,-c(1)])
Results_values<-cbind(Results_values,Predicted_values_PCA_ALL[,-c(1)])
Results_values<-cbind(Results_values,Predicted_values_PCA_FACT[,-c(1)])
Results_values<-cbind(Results_values,Predicted_values_FAMD[,-c(1)])
Results_values<-cbind(Results_values,Predicted_values_VARIMPORT_ALL[,-c(1)])
Results_values<-cbind(Results_values,Predicted_values_VARIMPORT_OF[,-c(1)])
Results_values<-cbind(Results_values,Predicted_values_RF50[,-c(1)])
Results_values<-cbind(Results_values,Predicted_values_RF30[,-c(1)])
Results_values<-cbind(Results_values,Predicted_values_RF15[,-c(1)])
Results_values<-cbind(Results_values,Predicted_values_auto64[,-c(1)])
Results_values<-cbind(Results_values,Predicted_values_auto32[,-c(1)])
Results_values<-cbind(Results_values,Predicted_values_XGB50[,-c(1)])
Results_values<-cbind(Results_values,Predicted_values_XGB30[,-c(1)])
Results_values<-cbind(Results_values,Predicted_values_XGB15[,-c(1)])
Results_values<-cbind(Results_values,Predicted_values_auto64_III[,-c(1)])
Results_values<-cbind(Results_values,Predicted_values_RF_A_15[,-c(1)])
Results_values<-cbind(Results_values,Predicted_values_RF_A_30[,-c(1)])
Results_values<-cbind(Results_values,Predicted_values_RF_A_50[,-c(1)])
Results_values<-cbind(Results_values,Predicted_values_RF_A_100[,-c(1)])
Results_values<-cbind(Results_values,Predicted_values_LASSO_15[,-c(1)])
Results_values<-cbind(Results_values,Predicted_values_LASSO_30[,-c(1)])
Results_values<-cbind(Results_values,Predicted_values_LASSO_50[,-c(1)])

###########################
ALL_atr_TEST<-subset(ALL_atr, STATUS_YEAR_GROUP == 2022)
#######################
#ar ta pati eile
expected_value<-Results_values$Real_target
predicted_value<-as.factor(ALL_atr_TEST$FINAL_STATUS_II)

library('ConfusionTableR')
bin_cm <- ConfusionTableR::binary_class_cm(predicted_value, expected_value)
(bin_cm$record_level_cm)

#PERFECT ATITINKA


names(Predicted_values_VARIMPORT_ALL)


for (i in 1:ncol(Results_values)){
  Results_values[,i]<-as.numeric(Results_values[,i])
}

Results_values<-sapply(Results_values, function(x) x-1)
Results_values<-data.frame(Results_values)

b<-colSums(Results_values)
max(b, na.rm = TRUE)
b[which(b>=70000)]

a_names<-b[which(b>=70000)]
names(a_names[1])
a_names<-names(a_names)

Results_valuesII<-Results_values[, which(!names(Results_values)%in% a_names)]

min(b, na.rm = TRUE)
b[which(b<=1000)]

a_names<-b[which(b<=1000)]
names(a_names[1])
a_names<-names(a_names)

Results_valuesII<-Results_valuesII[, which(!names(Results_valuesII)%in% a_names)]

Results_valuesII$SUM_value<-rowSums(Results_valuesII[,-c(1)])
table(Results_valuesII$SUM_value)
Results_valuesII$ALL_value<-Results_valuesII$SUM_value/799
library(plyr)
Results_valuesII$pred_target<-ifelse(Results_valuesII$ALL_value>=0.25, round_any(Results_valuesII$ALL_value, 0.25, f=floor), 0)
table(Results_valuesII$pred_target)
table(Results_valuesII$pred_target, Results_valuesII$Real_target)


Results_valuesIII<-Results_valuesII[,c(1:800)]
b<-colSums(Results_valuesII)
max(b, na.rm = TRUE)
b[which(b>=30000)]
a_names<-b[which(b>=30000)]
names(a_names[1])
a_names<-names(a_names)
Results_valuesIII<-Results_values[, which(!names(Results_valuesIII)%in% a_names)]

Results_valuesIII$SUM_value<-rowSums(Results_valuesIII[,-c(1)])
Results_valuesIII$ALL_value<-Results_valuesIII$SUM_value/728
library(plyr)
Results_valuesIII$pred_target<-ifelse(Results_valuesIII$ALL_value>=0.25, round_any(Results_valuesIII$ALL_value, 0.25, f=floor), 0)
table(Results_valuesIII$pred_target)
table(Results_valuesIII$pred_target, Results_valuesIII$Real_target)

Results_valuesIII<-cbind(Results_valuesIII, ALL_atr_TEST$NACE_kodas_D)

table(Results_valuesIII$`ALL_atr_TEST$NACE_kodas_D` , Results_valuesIII$pred_target, Results_valuesIII$Real_target)

Results_valuesIII<-cbind(Results_valuesIII, ALL_atr_TEST$T_1_EMPL_R_month_11)

table(Results_valuesIII$`ALL_atr_TEST$T_1_EMPL_R_month_11` , Results_valuesIII$pred_target, Results_valuesIII$Real_target)

Results_valuesIII<-cbind(Results_valuesIII, ALL_atr_TEST$T_1_EMPL_month_12)
Results_valuesIII$Darb_sk<-ifelse(Results_valuesIII$`ALL_atr_TEST$T_1_EMPL_month_12`==0, 0,
                                  ifelse(Results_valuesIII$`ALL_atr_TEST$T_1_EMPL_month_12`<=5,5,
                                         ifelse(Results_valuesIII$`ALL_atr_TEST$T_1_EMPL_month_12`<=10,10,
                                                ifelse(Results_valuesIII$`ALL_atr_TEST$T_1_EMPL_month_12`<=20,20,
                                                       ifelse(Results_valuesIII$`ALL_atr_TEST$T_1_EMPL_month_12`<=50,50,
                                                              ifelse(Results_valuesIII$`ALL_atr_TEST$T_1_EMPL_month_12`<=100,100,
                                                                     ifelse(Results_valuesIII$`ALL_atr_TEST$T_1_EMPL_month_12`<=200,200,
                                                                            ifelse(Results_valuesIII$`ALL_atr_TEST$T_1_EMPL_month_12`<=500,500,
                                                                                   ifelse(Results_valuesIII$`ALL_atr_TEST$T_1_EMPL_month_12`<=1000,1000, 1001)))))))))
table(Results_valuesIII$Darb_sk)

table(Results_valuesIII$Darb_sk , Results_valuesIII$pred_target, Results_valuesIII$Real_target)

Results_valuesIII<-cbind(Results_valuesIII, ALL_atr_TEST$T_2_ISLT010000)

Results_valuesIII$pajamos<-ifelse(is.na(Results_valuesIII$`ALL_atr_TEST$T_2_ISLT010000`), NA, 
                                  ifelse(Results_valuesIII$`ALL_atr_TEST$T_2_ISLT010000`<0, -1,
                                    ifelse(Results_valuesIII$`ALL_atr_TEST$T_2_ISLT010000`==0, 0,
                                         ifelse(Results_valuesIII$`ALL_atr_TEST$T_2_ISLT010000`<=1000,1000,
                                                ifelse(Results_valuesIII$`ALL_atr_TEST$T_2_ISLT010000`<=10000,10000,
                                                       ifelse(Results_valuesIII$`ALL_atr_TEST$T_2_ISLT010000`<=100000,100000,
                                                              ifelse(Results_valuesIII$`ALL_atr_TEST$T_2_ISLT010000`<=500000,500000,
                                                                     ifelse(Results_valuesIII$`ALL_atr_TEST$T_2_ISLT010000`<=1000000,1000000,1000001))))))))
table(Results_valuesIII$pajamos , Results_valuesIII$pred_target, Results_valuesIII$Real_target)
prop.table(table(Results_valuesIII$pajamos , Results_valuesIII$pred_target, Results_valuesIII$Real_target), 2)

##############################autoencoder rezultatai iskrito visi###################
Results$Feature_Selection2<-substr(Results$Feature_Selection, 1, 3)
Results$Feature_Selection2<-replace(Results$Feature_Selection2, Results$Feature_Selection2=="Aut","Autoencoder")
Results$Feature_Selection2<-replace(Results$Feature_Selection2, Results$Feature_Selection2=="Coh","Cohen_d")
Results$Feature_Selection2<-replace(Results$Feature_Selection2, Results$Feature_Selection2=="Cor","Correlation")
Results$Feature_Selection2<-replace(Results$Feature_Selection2, Results$Feature_Selection2=="FAM","FAMD")
Results$Feature_Selection2<-replace(Results$Feature_Selection2, Results$Feature_Selection2=="Kru","Kruskal")
Results$Feature_Selection2<-replace(Results$Feature_Selection2, Results$Feature_Selection2=="LAS","LASSO")
Results$Feature_Selection2<-replace(Results$Feature_Selection2, Results$Feature_Selection2=="LDA","LDA")
Results$Feature_Selection2<-replace(Results$Feature_Selection2, Results$Feature_Selection2=="Ove","Overlapping features")
Results$Feature_Selection2<-replace(Results$Feature_Selection2, Results$Feature_Selection2=="PCA","PCA")
Results$Feature_Selection2<-replace(Results$Feature_Selection2, Results$Feature_Selection2 %in% c('RF', 'RF_', "RF ", 'RF1', 'RF3', 'RF5'),"RF")
Results$Feature_Selection2<-replace(Results$Feature_Selection2, Results$Feature_Selection2=="Vot","Voted importance")
Results$Feature_Selection2<-replace(Results$Feature_Selection2, Results$Feature_Selection2=="XGB","XGB")

Results$Method2<-substr(Results$Modelis, 1, 3)
Results$Method2<-replace(Results$Method2, Results$Method2=="Ada","Adaboost")
Results$Method2<-replace(Results$Method2, Results$Method2=="Iso","Isotree")
Results$Method2<-replace(Results$Method2, Results$Method2=="Kme","Kmeans")
Results$Method2<-replace(Results$Method2, Results$Method2=="Nai","Naive Bayes")
Results$Method2<-replace(Results$Method2, Results$Method2=="One","One SVM")


names(Results)
Results_II<-Results[,-c(1:4,12,14,15)]
names(Results_II)

for (i in (1:14)){
  Results_II[,i]<-as.numeric(round(Results_II[,i]*100, digits = 2))
}
names(Results_II)[15]<-'Method'

names(Results_II)
Results_II$Feature_Selection2<-as.factor(Results_II$Feature_Selection2)
Results_II$Method<-as.factor(Results_II$Method)
Results_II$Method2<-as.factor(Results_II$Method2)
Results_II[is.na(Results_II)]<-0

#Plot
library(hrbrthemes)
library(GGally)
library(viridis)
library(ggplot2)
library(dplyr)
library(tidyr)
library(forcats)
library(hrbrthemes)
library(viridis)
ggparcoord(Results_II,
           columns = c(1:2,4:8,12:14), groupColumn = 17, order = "anyClass",
           scale="uniminmax",
           showPoints = TRUE, 
           title = "Parallel Coordinate Plot for the Feature selection techniques",
           alphaLines = 0.3
) + 
  scale_color_viridis(discrete=TRUE) +
  theme_ipsum()+
  theme(
    plot.title = element_text(size=10)
  )+ labs(colour = "Feature selection \ntechniques")

table(Results_II$Feature_Selection, useNA = 'always')

ggparcoord(Results_II,
           columns = c(1:2,4:8, 12:14), groupColumn = 18, order = "anyClass",
           scale="uniminmax",
           showPoints = TRUE, 
           title = "Parallel Coordinate Plot for the Classification methods",
           alphaLines = 0.3
) + 
  scale_color_viridis(discrete=TRUE) +
  theme_ipsum()+
  theme(
    plot.title = element_text(size=10)
  )+ labs(colour = "Classification methods")

Results_Trans<-Results_II[,c(1:2,4:8,12:14,18)]
names(Results_Trans)
library(reshape2)
library(ggplot2)

# creating the modified dataframe
data_mod <- melt(Results_Trans, id.vars='Method2', 
                 measure.vars=c('Accuracy', 'Kappa', 'Specificity',"Precision",'Recall', "F1","AUC","MCC","G_mean","Gini"))


################RESULTATI ACUURACY IR VISU KITU METRIKU

p <- data_mod %>%
  ggplot( aes(x=variable, y=value, fill=variable)) + 
  geom_boxplot() +
  xlab("class") +
  theme(legend.position="none") +
  xlab("")
p

p <- data_mod %>%
  ggplot( aes(x=variable, y=value, fill=variable)) + 
  geom_boxplot(
    
    # custom boxes
    color="blue",
    fill="blue",
    alpha=0.2,
    
    # Notch?
    notch=TRUE,
    notchwidth = 0.8,
    
    # custom outliers
    outlier.colour="red",
    outlier.fill="red",
    outlier.size=3
  ) +
  xlab("class") +
  theme(legend.position="none") +
  xlab("")+
  coord_flip()
p+labs(title = "Evaluation metrics score distribution", y = "Score, %", x = "Evaluation metrics")

p <- data_mod %>%
  ggplot( aes(x=variable, y=value, fill=variable)) + 
  geom_boxplot(
    
    # custom boxes
    color="blue",
    fill="blue",
    alpha=0.2,
    
    # Notch?
    notch=TRUE,
    notchwidth = 0.8,
    
    # custom outliers
    outlier.colour="red",
    outlier.fill="red",
    outlier.size=3
  ) +
  xlab("class") +
  theme(legend.position="none") +
  xlab("")+ ylim(0,100)+
  coord_flip()
p+labs(title = "Evaluation metrics score distribution", y = "Score, %", x = "Evaluation metrics")


#NOPE
data_mod %>%
  mutate(variable = fct_reorder(variable, value)) %>% # Reorder data
  ggplot( aes(x=variable, y=value, fill=variable, color=variable)) +
  geom_violin(width=2.1, size=0.2) +
  scale_fill_viridis(discrete=TRUE) +
  scale_color_viridis(discrete=TRUE) +
  theme_ipsum() +
  theme(
    legend.position="none"
  ) +
  coord_flip() + # This switch X and Y axis and allows to get the horizontal version
  xlab("") +
  ylab("Assigned Probability (%)")

###########################ONLY IMPORTANT################
Results_imp<-Results[,]

#sudejo visus 1 i 0 klase
Results_imp<-subset(Results_imp, Pred_0_Ref_1 <=round(0.5*sum(Results_values$Real_target ==1), digits = 0))
#sudejo visus 0 i 1 klase
Results_imp<-subset(Results_imp, Pred_1_Ref_0 <=round(0.5*sum(Results_values$Real_target ==0), digits = 0))


#########################################################
Results_II<-Results_imp[,-c(1:4,12,14,15)]

############################################################################################################################

#NEW 2022 TARGET DATA

#########################################################################################################################

names(Results_values)
library(stringr)
name_kmeans<-str_extract(names(Results_values), "Kmeans")
Bnames_Kmeans<-which(!is.na(name_kmeans))

for (i in Bnames_Kmeans){
  print(i)
  Results_values[,i]<-as.numeric(Results_values[,i])
  Results_values[,i]<-sapply(Results_values[,i], function(x) x-1)
#  for (j in (1:nrow(Results_values))){
 # Results_values[j,i]<-ifelse(Results_values[j,i]==1,0,1)}
}


for (i in (1:ncol(Results_values))){
  print(i)
  Results_values[,i]<-as.factor(Results_values[,i])
}

expected_value<-Results_values$Real_target
predicted_value<-Results_values[,2]

library('ConfusionTableR')
library(dgof)
library(mltools)
#install.packages('hmeasure')
library(hmeasure)
library(DescTools)


bin_cm <- ConfusionTableR::binary_class_cm(predicted_value, expected_value)
(bin_cm$record_level_cm)
New_row_pal<-as.data.frame(bin_cm$record_level_cm)
a<-names(New_row_pal)
a<-a[c(1:6,12,13,16,17,18,22)]
New_row_pal<-New_row_pal[,which(names(New_row_pal) %in% a)]
New_row_pal$AUC<-MLmetrics::AUC(predicted_value, expected_value) #nezinau bet su 1 gerai skaiciuoja su 0 blogai
New_row_pal$K_S<-as.numeric(ks.test(as.numeric(predicted_value), as.numeric(expected_value))$statistic)
New_row_pal$K_S_pvalue<-(ks.test(as.numeric(predicted_value), as.numeric(expected_value))$p.value)
New_row_pal$Error_rate<-1-New_row_pal$Accuracy
New_row_pal$Type_I_err<-New_row_pal$Pred_0_Ref_1/(New_row_pal$Pred_0_Ref_1+New_row_pal$Pred_1_Ref_1)
New_row_pal$Type_II_err<-New_row_pal$Pred_1_Ref_0/(New_row_pal$Pred_1_Ref_0+New_row_pal$Pred_0_Ref_0)
New_row_pal$MCC<-((New_row_pal$Pred_0_Ref_0*New_row_pal$Pred_1_Ref_1)-(New_row_pal$Pred_1_Ref_0*New_row_pal$Pred_0_Ref_1))/
  sqrt(as.numeric(New_row_pal$Pred_0_Ref_0+New_row_pal$Pred_1_Ref_0)*as.numeric(New_row_pal$Pred_0_Ref_0+New_row_pal$Pred_0_Ref_1)*as.numeric(New_row_pal$Pred_1_Ref_1+New_row_pal$Pred_1_Ref_0)*as.numeric((New_row_pal$Pred_1_Ref_1+New_row_pal$Pred_0_Ref_1)))
New_row_pal$G_mean<-sqrt(as.numeric(New_row_pal$Recall)*as.numeric(New_row_pal$Specificity))
#GINI=2*AUC-1    https://towardsdatascience.com/using-the-gini-coefficient-to-evaluate-the-performance-of-credit-score-models-59fe13ef420
New_row_pal$Gini<-2*New_row_pal$AUC-1
#New_row_pal$MCC<-mcc(predicted_value, expected_value)
#New_row_pal$Hmeasure<-HMeasure(predicted_value, expected_value)
#New_row_pal$BSscore<-BrierScore(as.numeric(predicted_value), as.numeric(expected_value)) # not for factors
New_row_pal$YoudenIndex<-New_row_pal$Sensitivity+ New_row_pal$Specificity - 1
New_row_pal$Modelis<-names(Results_values)[2]


New_palyginimas<-New_row_pal


for (i in (204:ncol(Results_values))){
  print(i)
  predicted_value<-Results_values[,i]
  bin_cm <- ConfusionTableR::binary_class_cm(predicted_value, expected_value)
  New_row_pal<-as.data.frame(bin_cm$record_level_cm)
  New_row_pal<-New_row_pal[,which(names(New_row_pal) %in% a)]
  New_row_pal$AUC<-MLmetrics::AUC(predicted_value, expected_value) #nezinau bet su 1 gerai skaiciuoja su 0 blogai
  New_row_pal$K_S<-as.numeric(ks.test(as.numeric(predicted_value), as.numeric(expected_value))$statistic)
  New_row_pal$K_S_pvalue<-(ks.test(as.numeric(predicted_value), as.numeric(expected_value))$p.value)
  New_row_pal$Error_rate<-1-New_row_pal$Accuracy
  New_row_pal$Type_I_err<-New_row_pal$Pred_0_Ref_1/(New_row_pal$Pred_0_Ref_1+New_row_pal$Pred_1_Ref_1)
  New_row_pal$Type_II_err<-New_row_pal$Pred_1_Ref_0/(New_row_pal$Pred_1_Ref_0+New_row_pal$Pred_0_Ref_0)
  New_row_pal$MCC<-((New_row_pal$Pred_0_Ref_0*New_row_pal$Pred_1_Ref_1)-(New_row_pal$Pred_1_Ref_0*New_row_pal$Pred_0_Ref_1))/
    sqrt(as.numeric(New_row_pal$Pred_0_Ref_0+New_row_pal$Pred_1_Ref_0)*as.numeric(New_row_pal$Pred_0_Ref_0+New_row_pal$Pred_0_Ref_1)*as.numeric(New_row_pal$Pred_1_Ref_1+New_row_pal$Pred_1_Ref_0)*as.numeric((New_row_pal$Pred_1_Ref_1+New_row_pal$Pred_0_Ref_1)))
  New_row_pal$G_mean<-sqrt(as.numeric(New_row_pal$Recall)*as.numeric(New_row_pal$Specificity))
  New_row_pal$Gini<-2*New_row_pal$AUC-1
  New_row_pal$YoudenIndex<-New_row_pal$Sensitivity+ New_row_pal$Specificity - 1
  New_row_pal$Modelis<-names(Results_values)[i]
  New_palyginimas<-rbind(New_palyginimas, New_row_pal)
}

#203 598 lasso ir XGB30 i viena klase Kmeans viska sumete

for (i in 203){
  print(i)
  Results_values[,i]<-as.numeric(Results_values[,i])
  Results_values[,i]<-sapply(Results_values[,i], function(x) x-1)
  Results_values[,i]<-as.factor(Results_values[,i])
  #for (j in (1:nrow(Results_values))){
   # Results_values[j,i]<-ifelse(Results_values[j,i]==1,0,1)}
}

write.csv(New_palyginimas, 'C:/Users/Dovile/Desktop/rezultatai2.csv')

#PASTABOS YoudenIndex tas pats kas GINI, MCC, jau skaiciavau, o Brier score netaikomas faktoriniams duomenims todel nesamones rodo

New_palyginimas$Feature_Selection<-NA
New_palyginimas$Method<-NA


#library(stringr)
#for (i in 1:nrow(New_palyginimas)){
 # print(i)
#  New_palyginimas$Feature_Selection[i]<-str_split(New_palyginimas$Modelis[i], "_")[[1]][1]
 # New_palyginimas$Method[i]<-str_split(New_palyginimas$Modelis[i], "_")[[1]][2]
#}

####################### BLOGAI SUJUNGIAU TAI TRAUKTI GALIU PER KITA REIKSME
