# Supplementary material for: A comparative study of feature selection and feature extraction methods for financial distress identification
Source: PeerJ Comput Sci. 2024 Apr 30;10:e1956. doi: 10.7717/peerj-cs.1956 (PMC11157601; doi:10.7717/peerj-cs.1956)
Supplement: Supplemental Information 1 — Code files in R programming language. [file peerj-cs-10-1956-s001.zip › R Kodai/01_28_auto dalimis.R]

load("C:/Users/Dovile/Desktop/Disertacija/DATA 22_08/AAA_R_DATA/2023 01 28 AUTO dalimis/.RData")
setwd("C:/Users/Dovile/Desktop/Disertacija/DATA 22_08/AAA_R_DATA/2023 01 28 AUTO dalimis")
setwd("C:/Users/Dovile/Desktop/Disertacija/DATA 22_08/AAA_R_DATA/2023 01 28 AUTO dalimisII")


#972 savybes
names(train_data_num)

a_start<-'T_1_GDP_VI_ketv'
b_start<-as.numeric(which(names(train_data_num)==a_start))
a_end<-'T_3_US_kursas_Change'
b_end<-as.numeric(which(names(train_data_num)==a_end))

train_makro<-train_data_num[,c(b_start:b_end)]
test_makro<-test_data_num[,c(b_start:b_end)]

train_left<-train_data_num[,-c(b_start:b_end)]
test_left<-test_data_num[,-c(b_start:b_end)]


names(train_left)

a_start<-'T_1_Akumuliuota_bauda'
b_start<-as.numeric(which(names(train_left)==a_start))
a_end<-'Kap_last_change_days'
b_end<-as.numeric(which(names(train_left)==a_end))

train_balance<-train_left[,c(b_start:b_end)]
test_balance<-test_left[,c(b_start:b_end)]

train_left<-train_left[,-c(b_start:b_end)]
test_left<-test_left[,-c(b_start:b_end)]

names(train_balance)
train_ratio<-train_balance[,c(1,37:79,115:157,159:160)]
train_balance<-train_balance[,-c(1,37:79,115:157,159:160)]
test_ratio<-test_balance[,c(1,37:79,115:157,159:160)]
test_balance<-test_balance[,-c(1,37:79,115:157,159:160)]

names(train_left)

a_start<-'NACE_A'
b_start<-as.numeric(which(names(train_left)==a_start))
a_end<-'NACE_U'
b_end<-as.numeric(which(names(train_left)==a_end))

train_sector_class<-train_left[,c(b_start:b_end)]
test_sector_class<-test_left[,c(b_start:b_end)]

train_left<-train_left[,-c(b_start:b_end)]
test_left<-test_left[,-c(b_start:b_end)]

a_start<-'T_1_sek_apyv'
b_start<-as.numeric(which(names(train_left)==a_start))
a_end<-'T_2_SEK_R_Change_Net_pr'
b_end<-as.numeric(which(names(train_left)==a_end))

train_sector_ratio<-train_left[,c(b_start:b_end)]
test_sector_ratio<-test_left[,c(b_start:b_end)]

train_left<-train_left[,-c(b_start:b_end)]
test_left<-test_left[,-c(b_start:b_end)]

names(train_makro)
names(train_balance)
names(train_ratio)
names(train_sector_class)
names(train_sector_ratio)

names(train_left)
a_start<-'T_1_EMPL_month_01'
b_start<-as.numeric(which(names(train_left)==a_start))
a_end<-'SER_3_year_Min'
b_end<-as.numeric(which(names(train_left)==a_end))

train_Sodra_emp<-train_left[,c(b_start:b_end)]
test_Sodra_emp<-test_left[,c(b_start:b_end)]

train_left<-train_left[,-c(b_start:b_end)]
test_left<-test_left[,-c(b_start:b_end)]

names(train_Sodra_emp)

names(train_left)
a_start<-'T_1_SD15_month_01'
b_start<-as.numeric(which(names(train_left)==a_start))
a_end<-'SP_3_year_Max'
b_end<-as.numeric(which(names(train_left)==a_end))

train_Sodra_Delay<-train_left[,c(b_start:b_end)]
test_Sodra_Delay<-test_left[,c(b_start:b_end)]

train_left<-train_left[,-c(b_start:b_end)]
test_left<-test_left[,-c(b_start:b_end)]

names(train_Sodra_Delay)

names(train_left)
a_start<-'T_1_SDU_01'
b_start<-as.numeric(which(names(train_left)==a_start))
a_end<-'SDU_3_year_Min'
b_end<-as.numeric(which(names(train_left)==a_end))

train_Sodra_emp<-cbind(train_Sodra_emp,train_left[,c(b_start:b_end)])
test_Sodra_emp<-cbind(test_Sodra_emp,test_left[,c(b_start:b_end)])

train_left<-train_left[,-c(b_start:b_end)]
test_left<-test_left[,-c(b_start:b_end)]

names(train_left)

a_start<-'Arestu_kiekis'
b_start<-as.numeric(which(names(train_left)==a_start))
a_end<-'Time_after_last_court_days_I'
b_end<-as.numeric(which(names(train_left)==a_end))

train_cort<-train_left[,c(b_start:b_end)]
test_cort<-test_left[,c(b_start:b_end)]
names(train_cort)

train_left<-train_left[,-c(b_start:b_end)]
test_left<-test_left[,-c(b_start:b_end)]

a_start<-'Director_age'
b_start<-as.numeric(which(names(train_left)==a_start))
a_end<-'Oldest_Bourd_members_age'
b_end<-as.numeric(which(names(train_left)==a_end))

train_Board<-train_left[,c(b_start:b_end)]
test_Board<-test_left[,c(b_start:b_end)]
names(train_Board)

train_left<-train_left[,-c(b_start:b_end)]
test_left<-test_left[,-c(b_start:b_end)]

names(train_left)

a_start<-'T_1_VMI_MOK'
b_start<-as.numeric(which(names(train_left)==a_start))
a_end<-'VMI_MOK_2_yearchange'
b_end<-as.numeric(which(names(train_left)==a_end))

train_VMI<-train_left[,c(b_start:b_end)]
test_VMI<-test_left[,c(b_start:b_end)]
names(train_VMI)

train_left<-train_left[,-c(b_start:b_end)]
test_left<-test_left[,-c(b_start:b_end)]

a_start<-'LF_UAB'
b_start<-as.numeric(which(names(train_left)==a_start))
a_end<-'LF_MB'
b_end<-as.numeric(which(names(train_left)==a_end))

train_type<-train_left[,c(b_start:b_end)]
test_type<-test_left[,c(b_start:b_end)]
names(train_type)

train_left<-train_left[,-c(b_start:b_end)]
test_left<-test_left[,-c(b_start:b_end)]
names(train_left)

train_other<-train_left[,-c(1)]
test_other<-test_left[,-c(1)]

train_target<-data.frame(train_left[,c(1)])
test_target<-data.frame(test_left[,c(1)])


#################################################################################
##AUTOENCODER
# Disable GPU                                                                   
Sys.setenv("CUDA_VISIBLE_DEVICES" = -1)   
# autoencoder in keras
suppressPackageStartupMessages(library(keras))
################################################################################

################################################################################
#TYPE
################################################################################

x_train <- as.matrix(train_type)
x_test<-as.matrix(test_type)


model_type <- keras_model_sequential()
model_type %>%
  layer_dense(units = 2, activation = "tanh", input_shape = ncol(x_train)) %>%
  layer_dense(units = 1, activation = "tanh", name = "bottleneck") %>%
  layer_dense(units = 2, activation = "tanh", input_shape = ncol(x_train)) %>%
  layer_dense(units = ncol(x_train))

# view model layers
summary(model_type)

# compile model
model_type %>% compile(
  loss = "mean_squared_error", 
  optimizer =  optimizer_adam(lr = 0.001)
) #"adam"## aksciau 0.2 greiciau judes, neprasoks lokalus minimas

start.time<-Sys.time()
set.seed(123)
# fit model
model_type %>% fit(
  x = x_train, 
  y = x_train, 
  batch_size = 32,
  epochs = 10,
  validation_split = 0.2,
  verbose = 2 #training process showing
)
end.time<-Sys.time()
time.taken<-round(end.time-start.time, 2)
time.taken

model_type %>% save_model_hdf5("model_type_autocoder.h5")

# evaluate the performance of the model
mse.ae2 <- evaluate(model_type, x_train, x_train)
mse.ae2

mse.ae2 <- evaluate(model_type, x_test, x_test)
mse.ae2

intermediate_layer_model <- keras_model(inputs = model_type$input, outputs = get_layer(model_type, "bottleneck")$output)
intermediate_output <- predict(intermediate_layer_model, x_train)
df_train<-as.data.frame(intermediate_output)
df_test<- predict(intermediate_layer_model, x_test)
df_test<-as.data.frame(df_test)

names(df_train)<-paste0('Type_', names(df_train))
names(df_test)<-paste0('Type_', names(df_test))

TRAIN_full<-cbind(train_data_num[,1], df_train)
TEST_full<-cbind(test_data_num[,1], df_test)
names(TRAIN_full)[1]<-'TARGET'
names(TEST_full)[1]<-'TARGET'

################################################################################
#VMI
################################################################################

x_train <- as.matrix(train_VMI)
x_test<-as.matrix(test_VMI)


model_VMI <- keras_model_sequential()
model_VMI %>%
  layer_dense(units = 2, activation = "tanh", input_shape = ncol(x_train)) %>%
  layer_dense(units = 1, activation = "tanh", name = "bottleneck") %>%
  layer_dense(units = 2, activation = "tanh", input_shape = ncol(x_train)) %>%
  layer_dense(units = ncol(x_train))

# view model layers
summary(model_VMI)

# compile model
model_VMI %>% compile(
  loss = "mean_squared_error", 
  optimizer =  optimizer_adam(lr = 0.001)
) #"adam"## aksciau 0.2 greiciau judes, neprasoks lokalus minimas

start.time<-Sys.time()
set.seed(123)
# fit model
model_VMI %>% fit(
  x = x_train, 
  y = x_train, 
  batch_size = 32,
  epochs = 10,
  validation_split = 0.2,
  verbose = 2 #training process showing
)
end.time<-Sys.time()
time.taken<-round(end.time-start.time, 2)
time.taken

model_VMI %>% save_model_hdf5("model_VMI_autocoder.h5")

# evaluate the performance of the model
mse.ae2 <- evaluate(model_VMI, x_train, x_train)
mse.ae2

mse.ae2 <- evaluate(model_VMI, x_test, x_test)
mse.ae2

intermediate_layer_model <- keras_model(inputs = model_VMI$input, outputs = get_layer(model_VMI, "bottleneck")$output)
intermediate_output <- predict(intermediate_layer_model, x_train)
df_train<-as.data.frame(intermediate_output)
df_test<- predict(intermediate_layer_model, x_test)
df_test<-as.data.frame(df_test)

names(df_train)<-paste0('VMI_', names(df_train))
names(df_test)<-paste0('VMI_', names(df_test))

TRAIN_full<-cbind(TRAIN_full, df_train)
TEST_full<-cbind(TEST_full, df_test)


################################################################################
#OTHER
################################################################################

x_train <- as.matrix(train_other)
x_test<-as.matrix(test_other)


model_other <- keras_model_sequential()
model_other %>%
  layer_dense(units = 4, activation = "tanh", input_shape = ncol(x_train)) %>%
  layer_dense(units = 1, activation = "tanh", name = "bottleneck") %>%
  layer_dense(units = 4, activation = "tanh", input_shape = ncol(x_train)) %>%
  layer_dense(units = ncol(x_train))

# view model layers
summary(model_other)

# compile model
model_other %>% compile(
  loss = "mean_squared_error", 
  optimizer =  optimizer_adam(lr = 0.001)
) #"adam"## aksciau 0.2 greiciau judes, neprasoks lokalus minimas

start.time<-Sys.time()
set.seed(123)
# fit model
model_other %>% fit(
  x = x_train, 
  y = x_train, 
  batch_size = 32,
  epochs = 10,
  validation_split = 0.2,
  verbose = 2 #training process showing
)
end.time<-Sys.time()
time.taken<-round(end.time-start.time, 2)
time.taken

model_other %>% save_model_hdf5("model_other_autocoder.h5")

# evaluate the performance of the model
mse.ae2 <- evaluate(model_other, x_train, x_train)
mse.ae2

mse.ae2 <- evaluate(model_other, x_test, x_test)
mse.ae2

intermediate_layer_model <- keras_model(inputs = model_other$input, outputs = get_layer(model_other, "bottleneck")$output)
intermediate_output <- predict(intermediate_layer_model, x_train)
df_train<-as.data.frame(intermediate_output)
df_test<- predict(intermediate_layer_model, x_test)
df_test<-as.data.frame(df_test)

names(df_train)<-paste0('other_', names(df_train))
names(df_test)<-paste0('other_', names(df_test))

TRAIN_full<-cbind(TRAIN_full, df_train)
TEST_full<-cbind(TEST_full, df_test)

names(TRAIN_full)
TRAIN_full<-TRAIN_full[,-c(4:5)]
TEST_full<-TEST_full[,-c(4:5)]
################################################################################
#coart
################################################################################

x_train <- as.matrix(train_cort)
x_test<-as.matrix(test_cort)


model_cort <- keras_model_sequential()
model_cort %>%
  layer_dense(units = 4, activation = "tanh", input_shape = ncol(x_train)) %>%
  layer_dense(units = 2, activation = "tanh", name = "bottleneck") %>%
  layer_dense(units = 4, activation = "tanh", input_shape = ncol(x_train)) %>%
  layer_dense(units = ncol(x_train))

# view model layers
summary(model_cort)

# compile model
model_cort %>% compile(
  loss = "mean_squared_error", 
  optimizer =  optimizer_adam(lr = 0.001)
) #"adam"## aksciau 0.2 greiciau judes, neprasoks lokalus minimas

start.time<-Sys.time()
set.seed(123)
# fit model
model_cort %>% fit(
  x = x_train, 
  y = x_train, 
  batch_size = 32,
  epochs = 10,
  validation_split = 0.2,
  verbose = 2 #training process showing
)
end.time<-Sys.time()
time.taken<-round(end.time-start.time, 2)
time.taken

model_cort %>% save_model_hdf5("model_cort_autocoder.h5")

# evaluate the performance of the model
mse.ae2 <- evaluate(model_cort, x_train, x_train)
mse.ae2

mse.ae2 <- evaluate(model_cort, x_test, x_test)
mse.ae2

intermediate_layer_model <- keras_model(inputs = model_cort$input, outputs = get_layer(model_cort, "bottleneck")$output)
intermediate_output <- predict(intermediate_layer_model, x_train)
df_train<-as.data.frame(intermediate_output)
df_test<- predict(intermediate_layer_model, x_test)
df_test<-as.data.frame(df_test)

names(df_train)<-paste0('cort_', names(df_train))
names(df_test)<-paste0('cort_', names(df_test))

TRAIN_full<-cbind(TRAIN_full, df_train)
TEST_full<-cbind(TEST_full, df_test)

################################################################################
#board
################################################################################

x_train <- as.matrix(train_Board)
x_test<-as.matrix(test_Board)


model_Board <- keras_model_sequential()
model_Board %>%
  layer_dense(units = 4, activation = "tanh", input_shape = ncol(x_train)) %>%
  layer_dense(units = 1, activation = "tanh", name = "bottleneck") %>%
  layer_dense(units = 4, activation = "tanh", input_shape = ncol(x_train)) %>%
  layer_dense(units = ncol(x_train))

# view model layers
summary(model_Board)

# compile model
model_Board %>% compile(
  loss = "mean_squared_error", 
  optimizer =  optimizer_adam(lr = 0.001)
) #"adam"## aksciau 0.2 greiciau judes, neprasoks lokalus minimas

start.time<-Sys.time()
set.seed(123)
# fit model
model_Board %>% fit(
  x = x_train, 
  y = x_train, 
  batch_size = 32,
  epochs = 10,
  validation_split = 0.2,
  verbose = 2 #training process showing
)
end.time<-Sys.time()
time.taken<-round(end.time-start.time, 2)
time.taken

model_Board %>% save_model_hdf5("model_Board_autocoder.h5")

# evaluate the performance of the model
mse.ae2 <- evaluate(model_Board, x_train, x_train)
mse.ae2

mse.ae2 <- evaluate(model_Board, x_test, x_test)
mse.ae2

intermediate_layer_model <- keras_model(inputs = model_Board$input, outputs = get_layer(model_Board, "bottleneck")$output)
intermediate_output <- predict(intermediate_layer_model, x_train)
df_train<-as.data.frame(intermediate_output)
df_test<- predict(intermediate_layer_model, x_test)
df_test<-as.data.frame(df_test)

names(df_train)<-paste0('Board_', names(df_train))
names(df_test)<-paste0('Board_', names(df_test))

TRAIN_full<-cbind(TRAIN_full, df_train)
TEST_full<-cbind(TEST_full, df_test)


################################################################################
#sector_class
################################################################################

x_train <- as.matrix(train_sector_class)
x_test<-as.matrix(test_sector_class)


model_sector_class <- keras_model_sequential()
model_sector_class %>%
  layer_dense(units = 4, activation = "tanh", input_shape = ncol(x_train)) %>%
  layer_dense(units = 1, activation = "tanh", name = "bottleneck") %>%
  layer_dense(units = 4, activation = "tanh", input_shape = ncol(x_train)) %>%
  layer_dense(units = ncol(x_train))

# view model layers
summary(model_sector_class)

# compile model
model_sector_class %>% compile(
  loss = "mean_squared_error", 
  optimizer =  optimizer_adam(lr = 0.001)
) #"adam"## aksciau 0.2 greiciau judes, neprasoks lokalus minimas

start.time<-Sys.time()
set.seed(123)
# fit model
model_sector_class %>% fit(
  x = x_train, 
  y = x_train, 
  batch_size = 32,
  epochs = 10,
  validation_split = 0.2,
  verbose = 2 #training process showing
)
end.time<-Sys.time()
time.taken<-round(end.time-start.time, 2)
time.taken

# evaluate the performance of the model
mse.ae2 <- evaluate(model_sector_class, x_train, x_train)
mse.ae2

mse.ae2 <- evaluate(model_sector_class, x_test, x_test)
mse.ae2

model_sector_class %>% save_model_hdf5("model_sector_class_autocoder.h5")

intermediate_layer_model <- keras_model(inputs = model_sector_class$input, outputs = get_layer(model_sector_class, "bottleneck")$output)
intermediate_output <- predict(intermediate_layer_model, x_train)
df_train<-as.data.frame(intermediate_output)
df_test<- predict(intermediate_layer_model, x_test)
df_test<-as.data.frame(df_test)

names(df_train)<-paste0('sector_class_', names(df_train))
names(df_test)<-paste0('sector_class_', names(df_test))

TRAIN_full<-cbind(TRAIN_full, df_train)
TEST_full<-cbind(TEST_full, df_test)

################################################################################
#balance
################################################################################

x_train <- as.matrix(train_balance)
x_test<-as.matrix(test_balance)


model_balance <- keras_model_sequential()
model_balance %>%
  layer_dense(units = 4, activation = "tanh", input_shape = ncol(x_train)) %>%
  layer_dense(units = 1, activation = "tanh", name = "bottleneck") %>%
  layer_dense(units = 4, activation = "tanh", input_shape = ncol(x_train)) %>%
  layer_dense(units = ncol(x_train))

# view model layers
summary(model_balance)

# compile model
model_balance %>% compile(
  loss = "mean_squared_error", 
  optimizer =  optimizer_adam(lr = 0.001)
) #"adam"## aksciau 0.2 greiciau judes, neprasoks lokalus minimas

start.time<-Sys.time()
set.seed(123)
# fit model
model_balance %>% fit(
  x = x_train, 
  y = x_train, 
  batch_size = 32,
  epochs = 10,
  validation_split = 0.2,
  verbose = 2 #training process showing
)
end.time<-Sys.time()
time.taken<-round(end.time-start.time, 2)
time.taken

# evaluate the performance of the model
mse.ae2 <- evaluate(model_balance, x_train, x_train)
mse.ae2

mse.ae2 <- evaluate(model_balance, x_test, x_test)
mse.ae2

model_balance %>% save_model_hdf5("model_balance_autocoder.h5")

intermediate_layer_model <- keras_model(inputs = model_balance$input, outputs = get_layer(model_balance, "bottleneck")$output)
intermediate_output <- predict(intermediate_layer_model, x_train)
df_train<-as.data.frame(intermediate_output)
df_test<- predict(intermediate_layer_model, x_test)
df_test<-as.data.frame(df_test)

names(df_train)<-paste0('balance_', names(df_train))
names(df_test)<-paste0('balance_', names(df_test))

TRAIN_full<-cbind(TRAIN_full, df_train)
TEST_full<-cbind(TEST_full, df_test)


################################################################################
#ratio
################################################################################

x_train <- as.matrix(train_ratio)
x_test<-as.matrix(test_ratio)

model_ratio <- keras_model_sequential()
model_ratio %>%
  layer_dense(units = 4, activation = "tanh", input_shape = ncol(x_train)) %>%
  layer_dense(units = 1, activation = "tanh", name = "bottleneck") %>%
  layer_dense(units = 4, activation = "tanh", input_shape = ncol(x_train)) %>%
  layer_dense(units = ncol(x_train))

# view model layers
summary(model_ratio)

# compile model
model_ratio %>% compile(
  loss = "mean_squared_error", 
  optimizer =  optimizer_adam(lr = 0.001)
) #"adam"## aksciau 0.2 greiciau judes, neprasoks lokalus minimas

start.time<-Sys.time()
set.seed(123)
# fit model
model_ratio %>% fit(
  x = x_train, 
  y = x_train, 
  batch_size = 32,
  epochs = 10,
  validation_split = 0.2,
  verbose = 2 #training process showing
)
end.time<-Sys.time()
time.taken<-round(end.time-start.time, 2)
time.taken

# evaluate the performance of the model
mse.ae2 <- evaluate(model_ratio, x_train, x_train)
mse.ae2

mse.ae2 <- evaluate(model_ratio, x_test, x_test)
mse.ae2

model_ratio %>% save_model_hdf5("model_ratio_autocoder.h5")

intermediate_layer_model <- keras_model(inputs = model_ratio$input, outputs = get_layer(model_ratio, "bottleneck")$output)
intermediate_output <- predict(intermediate_layer_model, x_train)
df_train<-as.data.frame(intermediate_output)
df_test<- predict(intermediate_layer_model, x_test)
df_test<-as.data.frame(df_test)

names(df_train)<-paste0('ratio_', names(df_train))
names(df_test)<-paste0('ratio_', names(df_test))

TRAIN_full<-cbind(TRAIN_full, df_train)
TEST_full<-cbind(TEST_full, df_test)

################################################################################
#ratio
################################################################################

x_train <- as.matrix(train_ratio)
x_test<-as.matrix(test_ratio)

model_ratio <- keras_model_sequential()
model_ratio %>%
  layer_dense(units = 4, activation = "tanh", input_shape = ncol(x_train)) %>%
  layer_dense(units = 1, activation = "tanh", name = "bottleneck") %>%
  layer_dense(units = 4, activation = "tanh", input_shape = ncol(x_train)) %>%
  layer_dense(units = ncol(x_train))

# view model layers
summary(model_ratio)

# compile model
model_ratio %>% compile(
  loss = "mean_squared_error", 
  optimizer =  optimizer_adam(lr = 0.001)
) #"adam"## aksciau 0.2 greiciau judes, neprasoks lokalus minimas

start.time<-Sys.time()
set.seed(123)
# fit model
model_ratio %>% fit(
  x = x_train, 
  y = x_train, 
  batch_size = 32,
  epochs = 10,
  validation_split = 0.2,
  verbose = 2 #training process showing
)
end.time<-Sys.time()
time.taken<-round(end.time-start.time, 2)
time.taken

# evaluate the performance of the model
mse.ae2 <- evaluate(model_ratio, x_train, x_train)
mse.ae2

mse.ae2 <- evaluate(model_ratio, x_test, x_test)
mse.ae2

model_ratio %>% save_model_hdf5("model_ratio_autocoder.h5")

intermediate_layer_model <- keras_model(inputs = model_ratio$input, outputs = get_layer(model_ratio, "bottleneck")$output)
intermediate_output <- predict(intermediate_layer_model, x_train)
df_train<-as.data.frame(intermediate_output)
df_test<- predict(intermediate_layer_model, x_test)
df_test<-as.data.frame(df_test)

names(df_train)<-paste0('ratio_', names(df_train))
names(df_test)<-paste0('ratio_', names(df_test))

TRAIN_full<-cbind(TRAIN_full, df_train)
TEST_full<-cbind(TEST_full, df_test)

################################################################################
#sector_ratio
################################################################################

x_train <- as.matrix(train_sector_ratio)
x_test<-as.matrix(test_sector_ratio)

model_sector_ratio <- keras_model_sequential()
model_sector_ratio %>%
  layer_dense(units = 4, activation = "tanh", input_shape = ncol(x_train)) %>%
  layer_dense(units = 1, activation = "tanh", name = "bottleneck") %>%
  layer_dense(units = 4, activation = "tanh", input_shape = ncol(x_train)) %>%
  layer_dense(units = ncol(x_train))

# view model layers
summary(model_sector_ratio)

# compile model
model_sector_ratio %>% compile(
  loss = "mean_squared_error", 
  optimizer =  optimizer_adam(lr = 0.001)
) #"adam"## aksciau 0.2 greiciau judes, neprasoks lokalus minimas

start.time<-Sys.time()
set.seed(123)
# fit model
model_sector_ratio %>% fit(
  x = x_train, 
  y = x_train, 
  batch_size = 32,
  epochs = 10,
  validation_split = 0.2,
  verbose = 2 #training process showing
)
end.time<-Sys.time()
time.taken<-round(end.time-start.time, 2)
time.taken

# evaluate the performance of the model
mse.ae2 <- evaluate(model_sector_ratio, x_train, x_train)
mse.ae2

mse.ae2 <- evaluate(model_sector_ratio, x_test, x_test)
mse.ae2

model_sector_ratio %>% save_model_hdf5("model_sector_ratio_autocoder.h5")

intermediate_layer_model <- keras_model(inputs = model_sector_ratio$input, outputs = get_layer(model_sector_ratio, "bottleneck")$output)
intermediate_output <- predict(intermediate_layer_model, x_train)
df_train<-as.data.frame(intermediate_output)
df_test<- predict(intermediate_layer_model, x_test)
df_test<-as.data.frame(df_test)

names(df_train)<-paste0('sector_ratio_', names(df_train))
names(df_test)<-paste0('sector_ratio_', names(df_test))

TRAIN_full<-cbind(TRAIN_full, df_train)
TEST_full<-cbind(TEST_full, df_test)
#sector_ratio
################################################################################

x_train <- as.matrix(train_sector_ratio)
x_test<-as.matrix(test_sector_ratio)

model_sector_ratio <- keras_model_sequential()
model_sector_ratio %>%
  layer_dense(units = 4, activation = "tanh", input_shape = ncol(x_train)) %>%
  layer_dense(units = 1, activation = "tanh", name = "bottleneck") %>%
  layer_dense(units = 4, activation = "tanh", input_shape = ncol(x_train)) %>%
  layer_dense(units = ncol(x_train))

# view model layers
summary(model_sector_ratio)

# compile model
model_sector_ratio %>% compile(
  loss = "mean_squared_error", 
  optimizer =  optimizer_adam(lr = 0.001)
) #"adam"## aksciau 0.2 greiciau judes, neprasoks lokalus minimas

start.time<-Sys.time()
set.seed(123)
# fit model
model_sector_ratio %>% fit(
  x = x_train, 
  y = x_train, 
  batch_size = 32,
  epochs = 10,
  validation_split = 0.2,
  verbose = 2 #training process showing
)
end.time<-Sys.time()
time.taken<-round(end.time-start.time, 2)
time.taken

# evaluate the performance of the model
mse.ae2 <- evaluate(model_sector_ratio, x_train, x_train)
mse.ae2

mse.ae2 <- evaluate(model_sector_ratio, x_test, x_test)
mse.ae2

model_sector_ratio %>% save_model_hdf5("model_sector_ratio_autocoder.h5")

intermediate_layer_model <- keras_model(inputs = model_sector_ratio$input, outputs = get_layer(model_sector_ratio, "bottleneck")$output)
intermediate_output <- predict(intermediate_layer_model, x_train)
df_train<-as.data.frame(intermediate_output)
df_test<- predict(intermediate_layer_model, x_test)
df_test<-as.data.frame(df_test)

names(df_train)<-paste0('sector_ratio_', names(df_train))
names(df_test)<-paste0('sector_ratio_', names(df_test))

TRAIN_full<-cbind(TRAIN_full, df_train)
TEST_full<-cbind(TEST_full, df_test)

#Sodra_emp
################################################################################

x_train <- as.matrix(train_Sodra_emp)
x_test<-as.matrix(test_Sodra_emp)

model_Sodra_emp <- keras_model_sequential()
model_Sodra_emp %>%
  layer_dense(units = 4, activation = "tanh", input_shape = ncol(x_train)) %>%
  layer_dense(units = 1, activation = "tanh", name = "bottleneck") %>%
  layer_dense(units = 4, activation = "tanh", input_shape = ncol(x_train)) %>%
  layer_dense(units = ncol(x_train))

# view model layers
summary(model_Sodra_emp)

# compile model
model_Sodra_emp %>% compile(
  loss = "mean_squared_error", 
  optimizer =  optimizer_adam(lr = 0.001)
) #"adam"## aksciau 0.2 greiciau judes, neprasoks lokalus minimas

start.time<-Sys.time()
set.seed(123)
# fit model
model_Sodra_emp %>% fit(
  x = x_train, 
  y = x_train, 
  batch_size = 32,
  epochs = 10,
  validation_split = 0.2,
  verbose = 2 #training process showing
)
end.time<-Sys.time()
time.taken<-round(end.time-start.time, 2)
time.taken

# evaluate the performance of the model
mse.ae2 <- evaluate(model_Sodra_emp, x_train, x_train)
mse.ae2

mse.ae2 <- evaluate(model_Sodra_emp, x_test, x_test)
mse.ae2

model_Sodra_emp %>% save_model_hdf5("model_Sodra_emp_autocoder.h5")

intermediate_layer_model <- keras_model(inputs = model_Sodra_emp$input, outputs = get_layer(model_Sodra_emp, "bottleneck")$output)
intermediate_output <- predict(intermediate_layer_model, x_train)
df_train<-as.data.frame(intermediate_output)
df_test<- predict(intermediate_layer_model, x_test)
df_test<-as.data.frame(df_test)

names(df_train)<-paste0('Sodra_emp_', names(df_train))
names(df_test)<-paste0('Sodra_emp_', names(df_test))

TRAIN_full<-cbind(TRAIN_full, df_train)
TEST_full<-cbind(TEST_full, df_test)

#Sodra_debt
################################################################################

x_train <- as.matrix(train_Sodra_debt)
x_test<-as.matrix(test_Sodra_debt)

model_Sodra_debt <- keras_model_sequential()
model_Sodra_debt %>%
  layer_dense(units = 4, activation = "tanh", input_shape = ncol(x_train)) %>%
  layer_dense(units = 1, activation = "tanh", name = "bottleneck") %>%
  layer_dense(units = 4, activation = "tanh", input_shape = ncol(x_train)) %>%
  layer_dense(units = ncol(x_train))

# view model layers
summary(model_Sodra_debt)

# compile model
model_Sodra_debt %>% compile(
  loss = "mean_squared_error", 
  optimizer =  optimizer_adam(lr = 0.001)
) #"adam"## aksciau 0.2 greiciau judes, neprasoks lokalus minimas

start.time<-Sys.time()
set.seed(123)
# fit model
model_Sodra_debt %>% fit(
  x = x_train, 
  y = x_train, 
  batch_size = 32,
  epochs = 10,
  validation_split = 0.2,
  verbose = 2 #training process showing
)
end.time<-Sys.time()
time.taken<-round(end.time-start.time, 2)
time.taken

# evaluate the performance of the model
mse.ae2 <- evaluate(model_Sodra_debt, x_train, x_train)
mse.ae2

mse.ae2 <- evaluate(model_Sodra_debt, x_test, x_test)
mse.ae2

model_Sodra_debt %>% save_model_hdf5("model_Sodra_debt_autocoder.h5")

intermediate_layer_model <- keras_model(inputs = model_Sodra_debt$input, outputs = get_layer(model_Sodra_debt, "bottleneck")$output)
intermediate_output <- predict(intermediate_layer_model, x_train)
df_train<-as.data.frame(intermediate_output)
df_test<- predict(intermediate_layer_model, x_test)
df_test<-as.data.frame(df_test)

names(df_train)<-paste0('Sodra_debt_', names(df_train))
names(df_test)<-paste0('Sodra_debt_', names(df_test))

TRAIN_full<-cbind(TRAIN_full, df_train)
TEST_full<-cbind(TEST_full, df_test)


################################################################################
#MAKRO
################################################################################

x_train <- as.matrix(train_makro)
x_test<-as.matrix(test_makro)


model_makro <- keras_model_sequential()
model_makro %>%
  layer_dense(units = 4, activation = "tanh", input_shape = ncol(x_train)) %>%
  layer_dense(units = 1, activation = "tanh", name = "bottleneck") %>%
  layer_dense(units = 4, activation = "tanh", input_shape = ncol(x_train)) %>%
  layer_dense(units = ncol(x_train))

# view model layers
summary(model_makro)

# compile model
model_makro %>% compile(
  loss = "mean_squared_error", 
  optimizer =  optimizer_adam(lr = 0.001)
) #"adam"## aksciau 0.2 greiciau judes, neprasoks lokalus minimas

start.time<-Sys.time()
set.seed(123)
# fit model
model_makro %>% fit(
  x = x_train, 
  y = x_train, 
  batch_size = 32,
  epochs = 10,
  validation_split = 0.2,
  verbose = 2 #training process showing
)
end.time<-Sys.time()
time.taken<-round(end.time-start.time, 2)
time.taken

# evaluate the performance of the model
mse.ae2 <- evaluate(model_makro, x_train, x_train)
mse.ae2

mse.ae2 <- evaluate(model_makro, x_test, x_test)
mse.ae2


model_makro %>% save_model_hdf5("model_makro_autocoder.h5")

intermediate_layer_model <- keras_model(inputs = model_makro$input, outputs = get_layer(model_makro, "bottleneck")$output)
intermediate_output <- predict(intermediate_layer_model, x_train)
df_train<-as.data.frame(intermediate_output)
df_test<- predict(intermediate_layer_model, x_test)
df_test<-as.data.frame(df_test)

names(df_train)<-paste0('Makro', names(df_train))
names(df_test)<-paste0('Makro', names(df_test))

TRAIN_full<-cbind(TRAIN_full, df_train)
TEST_full<-cbind(TEST_full, df_test)


############################################################################################
#                       GLM 
############################################################################################

#REG MODEL
reg_model<-glm(TARGET~.,  data=TRAIN_full, family = binomial(link = 'logit'))
reg_model
summary(reg_model)


a_names<-"none"
a_names<-a_names[-1]

start.time<-Sys.time()
for (i in (1:dim(TRAIN_full)[2])){
  print(i)
  a_order<-order(summary(reg_model)$coefficients[,4], decreasing = TRUE)
  a_value<-as.numeric(a_order[1])
  if (a_value==1){
    a_value<-as.numeric(a_order[2])
    bigger<-summary(reg_model)$coefficients[a_value,4] > 0.05
    if (bigger==TRUE) {
      a_names<-append(a_names, names(reg_model$coefficients[a_value]))
      b_names<-as.numeric(which(names(TRAIN_full) %in% a_names))
      reg_model<-glm(TARGET~.,  data=TRAIN_full[,-c(b_names)], family = binomial(link = 'logit'))
    }}
  else{
    bigger<-summary(reg_model)$coefficients[a_value,4] > 0.05
    if (bigger==TRUE) {
      a_names<-append(a_names, names(reg_model$coefficients[a_value]))
      b_names<-as.numeric(which(names(TRAIN_full) %in% a_names))
      reg_model<-glm(TARGET~.,  data=TRAIN_full[,-c(b_names)], family = binomial(link = 'logit'))}
  }
}

summary(reg_model)$coefficients
end.time<-Sys.time()
time.taken<-round(end.time-start.time, 2)
time.taken
summary(reg_model)

#PREDICT
pred<-predict(reg_model,TEST_full[,-c(1)])
pred2<-ifelse(pred >= 0.5, 1, 0)
predicted_value <- factor(c(pred2))

library('ConfusionTableR')
bin_cm <- ConfusionTableR::binary_class_cm(predicted_value, as.factor(TEST_full$TARGET))
(bin_cm$record_level_cm)
