# Supplementary material for: A comparative study of feature selection and feature extraction methods for financial distress identification
Source: PeerJ Comput Sci. 2024 Apr 30;10:e1956. doi: 10.7717/peerj-cs.1956 (PMC11157601; doi:10.7717/peerj-cs.1956)
Supplement: Supplemental Information 1 — Code files in R programming language. [file peerj-cs-10-1956-s001.zip › R Kodai/12_12 smotenc.R]

setwd("C:/Users/Dovile/Desktop/Disertacija/DATA 22_08/AAA_R_DATA/MODELIAI/2022 12 12 Koreliacija")
TRAIN_ALL_atr<-subset(ALL_atr_Kor_sel, STATUS_YEAR_GROUP !=2022)
TEST_ALL_atr<-subset(ALL_atr_Kor_sel, STATUS_YEAR_GROUP ==2022)

TRAIN_ALL_atr<-TRAIN_ALL_atr[,-c(1,3:5)]
TEST_ALL_atr<-TEST_ALL_atr[,-c(1,3:5)]
df<-TRAIN_ALL_atr
library(caret)
df<-preProcess(df, method=c("range"))
train_data<-predict(df, TRAIN_ALL_atr)
test_data<-predict(df, TEST_ALL_atr)
train_data[is.na(train_data)] = 0
test_data[is.na(test_data)] = 0

names(train_data)[1]<-'TARGET'
names(test_data)[1]<-'TARGET'
train_data$TARGET<-as.factor(train_data$TARGET)
test_data$TARGET<-as.factor(test_data$TARGET)

a_names<-NA
for (i in 2:dim(train_data)[2]){
  print(names(train_data)[i])
  if(length(which(!(names(table(train_data[,i])) %in% c(0,1)))) == 0)
  {a_names<-append(a_names, names(train_data)[i])}}

a_names<-a_names[-1]

#############################################################################
#################           SMOTE NC  #######################
############################################################################
#TURIU IDENTI|FIKUOTI VISUS KATEGORINIUS KINTAMUOSIUS< KUR PUSE VERTES YRA NEGALIMA
names(train_data)

train_data$LF_UAB<-as.factor(train_data$LF_UAB)
train_data$NACE_F<-as.factor(train_data$NACE_F)
train_data$Director_owner_the_same<-as.factor(train_data$Director_owner_the_same)

table(train_data$Director_change_quantity)

library(themis)
smotenc_data<-smotenc(train_data, var = 'TARGET', k = 5, over_ratio = 1)
table(smotenc_data$TARGET)

b_names<-NA
for (i in 2:dim(smotenc_data)[2]){
  print(i)
  if(length(which(!(names(table(smotenc_data[,i])) %in% c(0,1)))) == 0)
  {b_names<-append(b_names, names(smotenc_data)[i])}}

table(smotenc2_data$NACE_F)

#GERAI VISKAS

#devtools::install_github("dongyuanwu/RSBID")
library(RSBID)
smotenc2_data<-SMOTE_NC(train_data, 'TARGET', perc_maj=100)
#b_names<-NA
#for (i in 2:dim(smotenc2_data)[2]){
 # print(i)
  #if(length(which(!(names(table(smotenc2_data[,i])) %in% c(0,1)))) == 0)
  #{b_names<-append(b_names, names(smotenc2_data)[i])}}
#table(smotenc2_data$TARGET)

##############################################################
#THE SAME ROWS
#########################################################
library("dplyr")
#train_data2$TARGET<-as.factor(train_data2$TARGET)
data_common2 <- inner_join(train_data, smotenc_data)
library(compareDF)
df_compare = compare_df(train_data, smotenc_data, "row")
library(compare)
comparison <- compare(smotenc2_data, smotenc_data,allowAll=TRUE)
comparison$partialTransform$'shortened comparison rows'

comparison$partialTransform[,"dropped row names"]


common <- intersect(train_data, smotenc_data)  
train_data[common,]
smotenc_data[common,]

###################

#ROWS 
mix
