# Supplementary material for: A comparative study of feature selection and feature extraction methods for financial distress identification
Source: PeerJ Comput Sci. 2024 Apr 30;10:e1956. doi: 10.7717/peerj-cs.1956 (PMC11157601; doi:10.7717/peerj-cs.1956)
Supplement: Supplemental Information 1 — Code files in R programming language. [file peerj-cs-10-1956-s001.zip › R Kodai/I attribute selection2.R]

setwd("C:/Users/Dovile/Desktop/Disertacija/DATA 22_08/AAA_R_DATA/2022 11 09 I Attribute selection strategy2")
setwd("F:/2022 11 09 I Attribute selection strategy2")

ALL_atr_train<-subset(ALL_atr, STATUS_YEAR_GROUP!=2022)

names(ALL_atr_train)

#ATRINKIMAS
Koreliacija_target<-data.frame('ab','ba')
names(Koreliacija_target)[1]<-'Column_name'
names(Koreliacija_target)[2]<-'Corr_target'
Koreliacija_target<-Koreliacija_target[-1,]
new_row = c(names(ALL_atr_train)[6], (cor.test(ALL_atr_train[,c(2)], ALL_atr_train[, c(6)]))$estimate)
Koreliacija_target<-rbind(Koreliacija_target, new_row)
new_row = c(names(ALL_atr_train)[7], (cor.test(ALL_atr_train[,c(2)], ALL_atr_train[, c(7)]))$estimate)
Koreliacija_target<-rbind(Koreliacija_target, new_row)
names(Koreliacija_target)[1]<-'Column_name'
names(Koreliacija_target)[2]<-'Corr_target'

#BALANSAS
names(ALL_atr_train)

b_end<-as.numeric(dim(ALL_atr_train)[2])
for (i in (8:(b_end))){
  a<-cor.test(ALL_atr_train[,c(i)], ALL_atr_train[,c(2)])$estimate
  a<-as.numeric(a)
  b<-names(ALL_atr_train)[i]
  new_row = c(b,a)
  Koreliacija_target<-rbind(Koreliacija_target, new_row)
}

Koreliacija_target$Corr_target<-as.numeric(Koreliacija_target$Corr_target)
Koreliacija_target$Corr_target_mod<-abs(Koreliacija_target$Corr_target)

#TARPUSAVIO koreliacija
koreliacija<-cor(ALL_atr_train[,c(6:(b_end))], use = "pairwise.complete.obs")
koreliacija_other <- as.data.frame(as.table(koreliacija))

koreliacija_other <- koreliacija_other[which(!koreliacija_other$Var1==koreliacija_other$Var2),]
koreliacija_other$modulis<-abs(koreliacija_other$Freq)
koreliacija_other<-koreliacija_other[which(koreliacija_other$modulis>0.75),]

names(Koreliacija_target)
names(koreliacija_other)[1]<-'Column_name'

library(dplyr)
koreliacija_other<-left_join(koreliacija_other, Koreliacija_target[c('Column_name', 'Corr_target_mod')], by = 'Column_name')
names(koreliacija_other)[1]<-'Column_name_V1'
names(koreliacija_other)[2]<-'Column_name'
names(koreliacija_other)[5]<-'V1_Target'
koreliacija_other<-left_join(koreliacija_other, Koreliacija_target[c('Column_name', 'Corr_target_mod')], by = 'Column_name')


koreliacija_other$salyga<-ifelse((koreliacija_other$V1_Target)>(koreliacija_other$Corr_target_mod), 1,2)
koreliacija_other<-subset(koreliacija_other, salyga ==1)
a_kor<-koreliacija_other$Column_name
a_kor<-unique(a_kor)
a_kor

#BE variacijos
#PATIKRINAMOS atributu variacijos tu, kur koreliacija buvo NA
a_name<-Koreliacija_target[which(is.na(Koreliacija_target$Corr_target_mod)), 'Column_name']
a_position<-as.numeric(which(names(ALL_atr) %in% a_name))

for (i in (a_position)){
  print(names(ALL_atr_train)[i])
  print("VAR")
  print(var(ALL_atr_train[,i], na.rm = 'TRUE'))
  print('VALUES')
  print(table(ALL_atr_train[,i], useNA = 'always'))
}

#if everything is in 0 position we do not need this attribute, nes mes turesim atributa kurio visos vertes 0
a_position<-a_position[1]
ALL_atr<-ALL_atr[,-c(a_position)]


#koreliacijos atrinkti
ALL_atr_Kor_sel<-ALL_atr[,which(!colnames(ALL_atr) %in% a_kor)]
names(ALL_atr_Kor_sel)
Koreliacija_target_atrinkti<-Koreliacija_target[which(Koreliacija_target$Column_name %in% names(ALL_atr_Kor_sel)),]


ST_A_I<-ALL_atr_Kor_sel[,-c(1,4,5)]
df<-ST_A_I
library(caret)
df<-preProcess(df, method=c("range"))
df2<-predict(df, ST_A_I)
ST_A_I<-df2

ST_A_I[is.na(ST_A_I)] = 0

#a<-as.numeric(which(names(ALL_atr_Kor_sel)=='T_1_Akumuliuota_bauda'))
#b<-as.numeric(which(names(ALL_atr_Kor_sel)=="Kap_last_change_days"))
#ALL_atr_noFA_Kor_sel<-ALL_atr_Kor_sel[,-c(a:b)]

#ST_A_II<-ALL_atr_noFA_Kor_sel[,-c(1,4,5)]
#df<-ST_A_II
#library(caret)
#df<-preProcess(df, method=c("range"))
#df2<-predict(df, ST_A_II)
#ST_A_II<-df2
#ST_A_II[is.na(ST_A_II)] = 0

write.csv(Koreliacija_target_atrinkti, 'C:/Users/Dovile/Desktop/korel_atrinkti.csv')

TRAIN_ALL_atr_Kor_sel<-subset(ALL_atr_Kor_sel, STATUS_YEAR_GROUP !=2022)
TEST_ALL_atr_Kor_sel<-subset(ALL_atr_Kor_sel, STATUS_YEAR_GROUP ==2022)

TRAIN_ALL_atr_Kor_sel<-TRAIN_ALL_atr_Kor_sel[,-c(1,3:5)]
TEST_ALL_atr_Kor_sel<-TEST_ALL_atr_Kor_sel[,-c(1,3:5)]
df<-TRAIN_ALL_atr_Kor_sel
library(caret)
df<-preProcess(df, method=c("range"))
df2<-predict(df, TRAIN_ALL_atr_Kor_sel)
df3<-predict(df, TEST_ALL_atr_Kor_sel)
train_data<-df2
test_data<-df3

train_data[is.na(train_data)] = 0
test_data[is.na(test_data)] = 0

########################################
#FIRST TOP 100 ATRIBUTRIES
##########################################
Koreliacija_target_atrinkti<-Koreliacija_target_atrinkti[order(Koreliacija_target_atrinkti$Corr_target_mod, decreasing = TRUE),]

a_kor<-Koreliacija_target_atrinkti$Column_name
a_kor<-a_kor[1:100]
b_kor<-which(!colnames(ALL_atr) %in% a_kor)
b_kor<-b_kor[-c(1:5)]

ALL_atr_Kor_sel<-ALL_atr[,-b_kor]

####################################

col_order <- c(Koreliacija_target_atrinkti$Column_name)
other_names<-names(ALL_atr)[1:5]
col_order<-c(other_names, col_order)
Koreliacija_data_order <- ALL_atr[, col_order]
