# Supplementary material for: A comparative study of feature selection and feature extraction methods for financial distress identification
Source: PeerJ Comput Sci. 2024 Apr 30;10:e1956. doi: 10.7717/peerj-cs.1956 (PMC11157601; doi:10.7717/peerj-cs.1956)
Supplement: Supplemental Information 1 — Code files in R programming language. [file peerj-cs-10-1956-s001.zip › R Kodai/Kmeans IF for extraction.R]

load("C:/Users/Dovile/Desktop/Disertacija/DATA 22_08/AAA_R_DATA/MODELIAI/train smote no PCA FAMD/.RData")
#setwd("C:/Users/Dovile/Desktop/Disertacija/DATA 22_08/AAA_R_DATA/MODELIAI/train smote no PCA FAMD")

#setwd("C:/Users/Dovile/Desktop/Disertacija/DATA 22_08/AAA_R_DATA/MODELIAI/2023 01 02 PCA ALL")
#setwd("C:/Users/Dovile/Desktop/Disertacija/DATA 22_08/AAA_R_DATA/MODELIAI/2023 01 06 PCA NUM FACT")
#setwd("C:/Users/Dovile/Desktop/Disertacija/DATA 22_08/AAA_R_DATA/MODELIAI/2023 01 08 FAMD")
#setwd("C:/Users/Dovile/Desktop/Disertacija/DATA 22_08/AAA_R_DATA/MODELIAI/2023 02 06 FAMD 50")
#setwd("C:/Users/Dovile/Desktop/Disertacija/DATA 22_08/AAA_R_DATA/MODELIAI/2023 02 06 PCA 15")
#setwd("C:/Users/Dovile/Desktop/Disertacija/DATA 22_08/AAA_R_DATA/MODELIAI/2023 02 06 PCA 50")
#setwd("C:/Users/Dovile/Desktop/Disertacija/DATA 22_08/AAA_R_DATA/MODELIAI/2023 02 07 FAMD 15")
#setwd("C:/Users/Dovile/Desktop/Disertacija/DATA 22_08/AAA_R_DATA/MODELIAI/2023 02 07 FAMD 30")
#setwd("C:/Users/Dovile/Desktop/Disertacija/DATA 22_08/AAA_R_DATA/MODELIAI/2023 01 30 AUTO DALIMIS NOT COR")
#setwd("C:/Users/Dovile/Desktop/Disertacija/DATA 22_08/AAA_R_DATA/MODELIAI/2023 01 28 AUTO DALIMIS")
#setwd('C:/Users/Dovile/Desktop/Disertacija/DATA 22_08/AAA_R_DATA/MODELIAI/2023 01 28 Auto IV sluoksniai')
#setwd('C:/Users/Dovile/Desktop/Disertacija/DATA 22_08/AAA_R_DATA/MODELIAI/2023 01 17 autoencoder 64 III')
#setwd("C:/Users/Dovile/Desktop/Disertacija/DATA 22_08/AAA_R_DATA/MODELIAI/2023 01 16 autoencoder 100")
setwd("C:/Users/Dovile/Desktop/Disertacija/DATA 22_08/AAA_R_DATA/MODELIAI/2023 01 15 autoencoder 64")

train_ws<-train_data[,]
train_ws$row_number<-row.names(train_ws)
library(dplyr)
train_ws<-left_join(train_ws, Train_data_rows_identification, by='row_number')
table(train_ws$the_same, useNA = 'always')

train_ws<-subset(train_ws, the_same =="TRUE")

last_columns<-length(train_ws)
last_columns<-as.numeric(last_columns)
last_columns<-append(last_columns,last_columns-1)

train_ws<-train_ws[,-c(last_columns)]
train_ws2<-train_ws[,-c(1)]
train_ws$TARGET<-as.factor(train_ws$TARGET)
########PALYGINIMO_senus istrinti
a_names<-c("Kmeans", 'Isotree')
b_values<-row.names(Palyginimo[which(Palyginimo$Modelis %in% a_names),])
b_values<-as.numeric(b_values)

Palyginimo<-Palyginimo[-(b_values),]

########PALYGINIMO_senus istrinti
a_names2<-c("Kmeans", 'Iso_tree')
b_values2<-which(names(Predicted_values) %in% a_names2)

Predicted_values<-Predicted_values[,-(b_values2)]

#########################################################################################################################
#                                                       unsupervised learning
#########################################################################################################################

#########################################################################################################################
#                                                              K-MEANS
#########################################################################################################################

#https://stackoverflow.com/questions/20621250/simple-approach-to-assigning-clusters-for-new-data-after-k-means-clustering
#https://www.statology.org/elbow-method-in-r/#:~:text=One%20of%20the%20most%20common%20ways%20to%20choose%20a%20value,bend%20appears%20in%20the%20plot.
#https://towardsdatascience.com/a-continuously-updating-k-means-algorithm-89584ca7ee63
#Calculate the distance of a new data point from all the cluster centers and find the minimum of those distances.
#Check if the minimum distance is less than the threshold value. If true, we assign the new data point to the corresponding cluster. Then, update the cluster center of that cluster.
#If False, create a new cluster and assign the new data point as its center. Also, the data point becomes a part of the cluster.
#rWe can repeat the same steps with a list of new data points to update our model. Our model now is better than previous because it has seen more data.
a_names<-NA
for (i in 1:dim(train_ws)[2]){
  print(names(train_ws)[i])
  if(is.factor(train_ws[,i]) == "TRUE")
  {a_names<-append(a_names, names(train_ws)[i])}}

a_names<-a_names[-c(1:2)]
b_values<-which(names(train_ws2) %in% a_names)

for (i in b_values){
  print(names(train_ws2)[i])
  train_ws2[,i]<-as.numeric(train_ws2[,i])
  test_data_u2[,i]<-as.numeric(test_data_u2[,i])}

#####################################################################################################

library("flexclust")
set.seed(120)
cl1 = kcca(train_ws2, k=2, kccaFamily("kmeans"))

pred <- predict(cl1, newdata=test_data_u2)
predicted_value<-as.data.frame(pred)
table(predicted_value$pred, test_data_u$TARGET)
prop.table(table(predicted_value$pred, test_data_u$TARGET),2)

predicted_value$pred_test<-ifelse(predicted_value$pred ==1, 0,1)
predicted_value<-as.factor(predicted_value$pred_test)
Predicted_values$Kmeans<-predicted_value

library('ConfusionTableR')
bin_cm <- ConfusionTableR::binary_class_cm(predicted_value, expected_value)
(bin_cm$record_level_cm)
New_row_pal<-as.data.frame(bin_cm$record_level_cm)
a<-names(New_row_pal)
a<-a[c(1:6,12,13,16,17,18,22)]
New_row_pal<-New_row_pal[,which(names(New_row_pal) %in% a)]
New_row_pal$AUC<-MLmetrics::AUC(predicted_value, expected_value) #nezinau bet su 1 gerai skaiciuoja su 0 blogai
New_row_pal$K_S<-as.numeric(ks.test(as.numeric(predicted_value), as.numeric(expected_value))$statistic)
New_row_pal$K_S_pvalue<-(ks.test(as.numeric(predicted_value), as.numeric(expected_value))$p.value)
New_row_pal$Error_rate<-1-New_row_pal$Accuracy
New_row_pal$Type_I_err<-New_row_pal$Pred_0_Ref_1/(New_row_pal$Pred_0_Ref_1+New_row_pal$Pred_1_Ref_1)
New_row_pal$Type_II_err<-New_row_pal$Pred_1_Ref_0/(New_row_pal$Pred_1_Ref_0+New_row_pal$Pred_0_Ref_0)
New_row_pal$MCC<-((New_row_pal$Pred_0_Ref_0*New_row_pal$Pred_1_Ref_1)-(New_row_pal$Pred_1_Ref_0*New_row_pal$Pred_0_Ref_1))/
  sqrt(as.numeric(New_row_pal$Pred_0_Ref_0+New_row_pal$Pred_1_Ref_0)*as.numeric(New_row_pal$Pred_0_Ref_0+New_row_pal$Pred_0_Ref_1)*as.numeric(New_row_pal$Pred_1_Ref_1+New_row_pal$Pred_1_Ref_0)*as.numeric((New_row_pal$Pred_1_Ref_1+New_row_pal$Pred_0_Ref_1)))
New_row_pal$G_mean<-sqrt(as.numeric(New_row_pal$Recall)*as.numeric(New_row_pal$Specificity))
#GINI=2*AUC-1    https://towardsdatascience.com/using-the-gini-coefficient-to-evaluate-the-performance-of-credit-score-models-59fe13ef420
New_row_pal$Gini<-2*New_row_pal$AUC-1
New_row_pal$Modelis<-"Kmeans"
Palyginimo<-rbind(Palyginimo, New_row_pal)

#########################################################################################################################
#                                                 ISOLATION FOREST
#########################################################################################################################

library(isotree)
iso_t <- isolation.forest(as.matrix(train_ws2))
pred <- predict(iso_t, as.matrix(test_data_u2))
predicted_value <- as.factor(ifelse(pred > 0.5, 1, 0))
Predicted_values$Iso_tree<-predicted_value

library('ConfusionTableR')
bin_cm <- ConfusionTableR::binary_class_cm(predicted_value, expected_value)
(bin_cm$record_level_cm)
New_row_pal<-as.data.frame(bin_cm$record_level_cm)
a<-names(New_row_pal)
a<-a[c(1:6,12,13,16,17,18,22)]
New_row_pal<-New_row_pal[,which(names(New_row_pal) %in% a)]
New_row_pal$AUC<-MLmetrics::AUC(predicted_value, expected_value) #nezinau bet su 1 gerai skaiciuoja su 0 blogai
New_row_pal$K_S<-as.numeric(ks.test(as.numeric(predicted_value), as.numeric(expected_value))$statistic)
New_row_pal$K_S_pvalue<-(ks.test(as.numeric(predicted_value), as.numeric(expected_value))$p.value)
New_row_pal$Error_rate<-1-New_row_pal$Accuracy
New_row_pal$Type_I_err<-New_row_pal$Pred_0_Ref_1/(New_row_pal$Pred_0_Ref_1+New_row_pal$Pred_1_Ref_1)
New_row_pal$Type_II_err<-New_row_pal$Pred_1_Ref_0/(New_row_pal$Pred_1_Ref_0+New_row_pal$Pred_0_Ref_0)
New_row_pal$MCC<-((New_row_pal$Pred_0_Ref_0*New_row_pal$Pred_1_Ref_1)-(New_row_pal$Pred_1_Ref_0*New_row_pal$Pred_0_Ref_1))/
  sqrt(as.numeric(New_row_pal$Pred_0_Ref_0+New_row_pal$Pred_1_Ref_0)*as.numeric(New_row_pal$Pred_0_Ref_0+New_row_pal$Pred_0_Ref_1)*as.numeric(New_row_pal$Pred_1_Ref_1+New_row_pal$Pred_1_Ref_0)*as.numeric((New_row_pal$Pred_1_Ref_1+New_row_pal$Pred_0_Ref_1)))
New_row_pal$G_mean<-sqrt(as.numeric(New_row_pal$Recall)*as.numeric(New_row_pal$Specificity))
#GINI=2*AUC-1    https://towardsdatascience.com/using-the-gini-coefficient-to-evaluate-the-performance-of-credit-score-models-59fe13ef420
New_row_pal$Gini<-2*New_row_pal$AUC-1
New_row_pal$Modelis<-"Isotree"
Palyginimo<-rbind(Palyginimo, New_row_pal)
